# Supplementary material for: Rapid Multianalyte Microfluidic Homogeneous Immunoassay on Electrokinetically Driven Beads
Source: Biosensors (Basel). 2020 Dec 21;10(12):212. doi: 10.3390/bios10120212 (PMC7766682; doi:10.3390/bios10120212)
Supplement: Supplementary file 1 [file biosensors-10-00212-s001.zip]

Archive with 7 entries (5 files):
- biosensors-1009674 supplementary/
- biosensors-1009674 supplementary/2020.12.20 Supplementary DEP Surfing/
- biosensors-1009674 supplementary/2020.12.20 Supplementary DEP Surfing/2020.12.07 Biosensors DEP Surfing SI.docx
- biosensors-1009674 supplementary/2020.12.20 Supplementary DEP Surfing/Video S1 Bead trapping.avi
- biosensors-1009674 supplementary/2020.12.20 Supplementary DEP Surfing/Video S2 Beads release.avi
- biosensors-1009674 supplementary/2020.12.20 Supplementary DEP Surfing/Video S3 Direct Binding.avi
- biosensors-1009674 supplementary/2020.12.20 Supplementary DEP Surfing/Video S4 From incubation to accumlation.avi
